# Supplementary material for: Can Estivation Preferences Be Used to Develop Novel Management Tools against Invasive Mediterranean Snails?
Source: Insects. 2021 Dec 14;12(12):1118. doi: 10.3390/insects12121118 (PMC8708318; doi:10.3390/insects12121118)
Supplement: Supplementary file 1 [file insects-12-01118-s001.zip]

Archive with 1 entries (1 files):
- insects-1414430-supplementary.pdf
